# Supplementary material for: A Transition Zone Showing Highly Discontinuous or Alternating Levels of Stem Cell and Proliferation Markers Characterizes the Development of PTEN-Haploinsufficient Colorectal Cancer
Source: PLoS One. 2015 Jun 22;10(6):e0131108. doi: 10.1371/journal.pone.0131108 (PMC4476594; doi:10.1371/journal.pone.0131108)
Supplement: S1 Table — (XLSX) [file pone.0131108.s002.xlsx]

## Sheet: Sheet1
Antibody	Clone	Dilution	Supplier
ALDH1a1	EP1933Y	1:300	Biocare Medical, Concord, MA
Beta-catenin	b-catenin-1	Undiluted	Dako North America, Inc, Carpenteria, CA
CD44	MRQ-13	Undiluted	Cell Marque, Rocklin, CA
c-Myc	EP121/Y69	1:150	Epitomics, Inc, Burlingame, CA
Cyclin D1	SP4	Undiluted	Ventana Medical Systems, Tucson, AZ
EZH2	D2C9	1:100	Cell Signaling Technology, Danvers, MA
MGMT	MT3.1	1:175	Millipore, Billerica, MA
P53	Bp53-11	Undiluted	Ventana Medical Systems, Tucson, AZ
PTEN	6H2	1:100	Dako North America, Inc, Carpenteria, CA
p-SMAD1/5/8	Ser463/465	1:250	Santa Cruz Biotech, Santa Cruz, CA
SMAD4	B-8	1:300	Santa Cruz Biotech, Santa Cruz, CA
