# Supplementary material for: A Transition Zone Showing Highly Discontinuous or Alternating Levels of Stem Cell and Proliferation Markers Characterizes the Development of PTEN-Haploinsufficient Colorectal Cancer
Source: PLoS One. 2015 Jun 22;10(6):e0131108. doi: 10.1371/journal.pone.0131108 (PMC4476594; doi:10.1371/journal.pone.0131108)
Supplement: S2 Table — (XLSX) [file pone.0131108.s003.xlsx]

## Sheet: Sheet1
	Ad-Aca Junction*				Invasive Adenocarcinoma*
Case	IHC Expression	FISH			IHC Expression	FISH		OSA
Case 1	Alternating	PTEN -/-PTEN +/- PTEN +/+	0% 25% 75%		Expression Restored	PTEN -/-PTEN +/- PTEN +/+	5% 50% 45%	Heterozygous Deleltion
Case 2	Alternating	PTEN -/-PTEN +/- PTEN +/+	5% 75% 20%		Expression Restored	PTEN -/-PTEN +/- PTEN +/+	10% 65% 25%	Heterozygous Deleltion
Case 3	Alternating	PTEN -/-PTEN +/- PTEN +/+	5% 45% 50%		Expression Restored	PTEN -/-PTEN +/- PTEN +/+	0% 5% 95%	Normal
Case 4	Alternating	PTEN -/-PTEN +/- PTEN +/+	0% 15% 85%		Expression Restored	PTEN -/-PTEN +/- PTEN +/+	5% 45% 50%	Heterozygous Deleltion
Case 5	Alternating	PTEN -/-PTEN +/- PTEN +/+	0% 20% 80%		Expression Restored	PTEN -/-PTEN +/- PTEN +/+	0% 5% 95%	Normal
*30-cell counts in each area of the tumor rounded to +/- 5% for comparison.
